# Supplementary material for: Understanding of Final Year Medical, Pharmacy and Nursing Students in Pakistan towards Antibiotic Use, Antimicrobial Resistance and Stewardship: Findings and Implications
Source: Antibiotics (Basel). 2023 Jan 10;12(1):135. doi: 10.3390/antibiotics12010135 (PMC9854661; doi:10.3390/antibiotics12010135)
Supplement: Supplementary file 1 [file antibiotics-12-00135-s001.zip]

Archive with 1 entries (1 files):
- antibiotics-2060201-supplementary.pdf
